# Supplementary material for: Study of the spatial distribution of vertical and longitudinal acceleration and sensor installation position of ballast track based on wheel-rail coupling model
Source: PLoS One. 2025 Mar 24;20(3):e0319803. doi: 10.1371/journal.pone.0319803 (PMC11932475; doi:10.1371/journal.pone.0319803)
Supplement: S1 File — (XLS) [file pone.0319803.s027.xls]

## Sheet: Vertically distributed entropy
SYBX	SYBY	SYBZ	EYBX	EYBY	EYBZ
0.67606	0.42638	0.51646	0.67606	0.42638	0.51646
0.61321	0.38762	0.23072	0.61321	0.38762	0.23072
0.82863	0.41313	0.78638	0.82863	0.41313	0.78638
1.08601	0.36937	0.8859	1.08601	0.36937	0.8859

## Sheet: Longitudinally distributed E
SZBX	SZBY	SZBZ	EZBX	EZBY	EZBZ
0.68751	0.39164	0.23171	0.68751	0.39164	0.23171
0.68251	0.47007	0.29327	0.68251	0.47007	0.29327
0.7043	0.44858	0.4585	0.7043	0.44858	0.4585
0.70755	0.45682	0.33656	0.70755	0.45682	0.33656
