# Supplementary material for: Study of the spatial distribution of vertical and longitudinal acceleration and sensor installation position of ballast track based on wheel-rail coupling model
Source: PLoS One. 2025 Mar 24;20(3):e0319803. doi: 10.1371/journal.pone.0319803 (PMC11932475; doi:10.1371/journal.pone.0319803)
Supplement: S2 File — (XLS) [file pone.0319803.s028.xls]

## Sheet: 250Ymax
Acceleration Max	X\-(EQ)	X\-(E)	X\-(EH)	Y\-(EQ)	Y\-(E)	Y\-(EH)	Z\-(EQ)	Z\-(E)	Z\-(EH)
	m/s\+(2)	m/s\+(2)	m/s\+(2)	m/s\+(2)	m/s\+(2)	m/s\+(2)	m/s\+(2)	m/s\+(2)	m/s\+(2)
1	4593.56	6102.92	4714.7	5094.44	5459.16	5206.65	7414.73	6973	9552.18
2	1481.91	1488.89	1316.28	2699.78	2257.62	2674.23	3625.65	3072.78	4625.73
3	1353.99	1030.94	1151.96	2242.3	2108.23	2237.89	3178.87	2331.21	2723.09
4	1121.58	891.985	1140.58	2369.48	2159.87	1879.3	2350.15	3261.59	2725.45
5	1280.5	1079.54	1006.01	2405.79	1876.59	2252.89	2708.74	2646.55	2381.32
6	1165.52	1058.97	1009.08	2530.12	2404.43	1792.53	2771.68	1896.37	2405.82
7	1098.87	952.82	997.741	1844.63	2064.79	2158.29	3068.3	2863.23	3545.4
8	2168.61	1701.87	1888.21	1974.51	2403.5	1938.77	2660.33	2622.43	3644.39

## Sheet: 250YRMS
Acceleration RMS	X\-(EQ)	X\-(E)	X\-(EH)	Y\-(EQ)	Y\-(E)	Y\-(EH)	Z\-(EQ)	Z\-(E)	Z\-(EH)
	m/s\+(2)	m/s\+(2)	m/s\+(2)	m/s\+(2)	m/s\+(2)	m/s\+(2)	m/s\+(2)	m/s\+(2)	m/s\+(2)
1	610.823	548.713	631.027	810.276	808.61	805.791	886.604	851.783	873.41
2	195.302	209.195	206.395	425.729	417.87	421.165	488.173	489.792	491.298
3	192.645	183.181	195.389	434.352	431.889	423.255	510.327	502.054	475.663
4	181.48	171.551	191.309	449.561	426.839	432.2	405.164	439.595	413.33
5	186.924	189.727	197.073	431.57	397.454	435.516	441.447	458.22	460.174
6	178.916	178.429	177.419	409.539	391.65	408.944	463.988	418.632	451.16
7	191.845	190.293	205.357	331.15	338.297	355.202	441.245	438.494	473.101
8	419.028	406.352	405.063	455.588	478.369	467.893	541.182	512.239	546.017

## Sheet: 250YVAL
Acceleration Vibration Level	X\-(EQ)	X\-(E)	X\-(EH)	Y\-(EQ)	Y\-(E)	Y\-(EH)	Z\-(EQ)	Z\-(E)	Z\-(EH)
	dB	dB	dB	dB	dB	dB	dB	dB	dB
1	175.718	174.787	176.001	178.173	178.155	178.124	178.955	178.607	178.824
2	165.814	166.411	166.294	172.583	172.421	172.489	173.771	173.8	173.827
3	165.695	165.258	165.818	172.757	172.707	172.532	174.157	174.015	173.546
4	165.177	164.688	165.635	173.056	172.605	172.714	172.153	172.861	172.326
5	165.433	165.563	165.893	172.701	171.986	172.78	172.898	173.221	173.258
6	165.053	165.029	164.98	172.246	171.858	172.233	173.33	172.437	173.087
7	165.659	165.588	166.25	170.401	170.586	171.01	172.894	172.839	173.499
8	172.445	172.178	172.15	173.171	173.595	173.403	174.667	174.189	174.744

## Sheet: 250Zmax
Acceleration Max	X\-(EQ)	X\-(E)	X\-(EH)	Y\-(EQ)	Y\-(E)	Y\-(EH)	Z\-(EQ)	Z\-(E)	Z\-(EH)
	m/s\+(2)	m/s\+(2)	m/s\+(2)	m/s\+(2)	m/s\+(2)	m/s\+(2)	m/s\+(2)	m/s\+(2)	m/s\+(2)
L9	1403.87	932.856	915.785	2216.32	2197.16	2124.65	2271.63	2218.17	2741.33
L8	1187.48	1365.32	1325.51	2080.14	2032.72	2657.08	2739.91	2290.65	3170.46
L7	1009.35	985.67	925.545	2571.4	2298.22	2001.65	2621.35	2384.44	2508.19
L6	1121.67	1407.58	912.558	2317.63	2611.05	2124.99	2667.16	2546.39	2953.7
L5	1196.69	993.529	941.922	2344.62	2489.99	2370.55	2395.62	3050.05	2182
L4	1119.97	1023.94	1037.85	2477.06	2220.68	2033.39	3656.68	2541.31	2426.15
L3	1123.98	1176.33	1264.74	1895.09	1907.44	2200.54	2335.17	2788.32	2931.37
L2	1338.96	1066.39	1060.63	2040.48	2385.96	1995.48	2713.49	2986.17	3330.92
L1	1077.21	1035.11	1148.06	1741.23	2399.18	2186.79	3035.4	2685.85	3074.53
E4	1121.58	891.985	1140.58	2369.48	2159.87	1879.3	2350.15	3261.59	2725.45
R1	1077.21	1161.5	1108.24	1912.54	1943.7	2386.4	2619.8	2657.65	2466.24
R2	1338.96	1042.57	953.723	1832.55	2279.77	2224.15	3993.46	3427.81	2163.52
R3	1123.98	1285.93	1028.59	2050.52	1918.64	1924.44	2671.05	2602.94	2479.33
R4	1119.97	1022.28	1402.92	2250.73	1966.75	1875.12	2546.92	2576.69	2117.37
R5	1196.69	904.085	1179.75	2232.97	1955.91	2578.34	2585.02	2879.08	2732.4
R6	1121.67	940.31	1005.08	2166.32	2306.78	2462.32	2818.33	2390.88	3336.46
R7	1009.35	1370.18	935.331	2006.83	1959.03	2200.29	2143.46	2072.62	2517
R8	1187.48	910.554	1108.79	2146.11	2238.49	2169.63	2410.11	2402.82	2978.59
R9	1403.87	1135.58	951.912	2370.33	2052.41	2399.73	2725.19	2546.33	2549.63

## Sheet: 250ZRMS
Acceleration RMS	X\-(EQ)	X\-(E)	X\-(EH)	Y\-(EQ)	Y\-(E)	Y\-(EH)	Z\-(EQ)	Z\-(E)	Z\-(EH)
	m/s\+(2)	m/s\+(2)	m/s\+(2)	m/s\+(2)	m/s\+(2)	m/s\+(2)	m/s\+(2)	m/s\+(2)	m/s\+(2)
L9	171.28	178.729	176.768	436.055	428.765	443.628	437.31	409.689	437.98
L8	179.374	185.503	184.807	415.598	425.302	442.035	410.365	417.445	428.594
L7	179.341	177.989	186.298	476.574	434.913	433.71	416.679	423.43	411.542
L6	174.481	182.253	184.181	447.255	424.072	436	413.328	435.204	435.901
L5	177.744	175.179	175.89	421.706	453.597	453.219	414.445	426.816	433.107
L4	181.448	178.52	186.905	433.87	476.968	446.688	411.403	426.587	427.907
L3	181.729	180.647	182.084	422.938	442.89	459.791	402.527	408.902	423.313
L2	189.184	180.499	183.66	449.318	425.701	436.513	428.327	416.348	394.634
L1	178.196	179.729	183.469	428.228	446.035	427.986	415.21	414.008	422.38
E4	181.48	171.551	191.309	449.561	426.839	432.2	405.164	439.595	413.33
R1	189.76	178.696	188.928	439.784	422.824	398.124	423.098	428.385	422.805
R2	180.842	178.1	186.5	446.716	427.288	435.163	438.41	413.772	422.489
R3	178.52	184.4	196.131	461.066	450.206	429.869	412.321	418.196	428.635
R4	179.736	186.459	189.808	454.436	449.842	455.395	417.084	440.812	396.777
R5	172.911	180.884	184.149	436.565	437.392	436.46	416.505	428.591	406.254
R6	173.727	183.824	184.288	419.457	439.208	420.724	429.339	418.58	441.407
R7	182.056	191.161	179.373	433.55	434.756	438.515	391.605	425.843	414.659
R8	178.653	181.344	183.357	445.184	426.895	414.923	403.225	404.199	418.192
R9	181.376	178.466	186.516	421.188	424.702	454.216	420.048	419.936	427.743

## Sheet: 250ZVAL
Acceleration Vibration Level	X\-(EQ)	X\-(E)	X\-(EH)	Y\-(EQ)	Y\-(E)	Y\-(EH)	Z\-(EQ)	Z\-(E)	Z\-(EH)
	dB	dB	dB	dB	dB	dB	dB	dB	dB
L9	164.674	165.044	164.948	172.791	172.644	172.94	172.816	172.249	172.829
L8	165.075	165.367	165.334	172.373	172.574	172.909	172.263	172.412	172.641
L7	165.074	165.008	165.404	173.563	172.768	172.744	172.396	172.536	172.288
L6	164.835	165.214	165.305	173.011	172.549	172.79	172.326	172.774	172.788
L5	164.996	164.87	164.905	172.5	173.133	173.126	172.349	172.605	172.732
L4	165.175	165.034	165.432	172.747	173.57	173	172.285	172.6	172.627
L3	165.188	165.137	165.205	172.526	172.926	173.251	172.096	172.232	172.533
L2	165.538	165.13	165.28	173.051	172.582	172.8	172.636	172.389	171.924
L1	165.018	165.092	165.271	172.633	172.987	172.629	172.365	172.34	172.514
E4	165.177	164.688	165.635	173.056	172.605	172.714	172.153	172.861	172.326
R1	165.564	165.042	165.526	172.865	172.523	172	172.529	172.637	172.523
R2	165.146	165.013	165.414	173.001	172.614	172.773	172.838	172.335	172.516
R3	165.034	165.315	165.851	173.275	173.068	172.667	172.305	172.428	172.642
R4	165.093	165.412	165.566	173.149	173.061	173.168	172.404	172.885	171.971
R5	164.756	165.148	165.303	172.801	172.817	172.799	172.392	172.641	172.176
R6	164.797	165.288	165.31	172.454	172.853	172.48	172.656	172.436	172.897
R7	165.204	165.628	165.075	172.741	172.765	172.84	171.857	172.585	172.354
R8	165.04	165.17	165.266	172.971	172.606	172.359	172.111	172.132	172.428
R9	165.172	165.031	165.414	172.49	172.562	173.145	172.466	172.464	172.624

## Sheet: vertical distribution entropy
	Xeq	Xe	Xeh	Yeq	Ye	Yeh	Zeq	Ze	Zeh
8	0.876201	1.07663	0.874772	1.10411	0.985745	0.886004	0.287687	0.903403	0.515663
7	1.13268	1.83547	1.63053	1.59336	1.20257	1.51945	0.938653	1.56814	0.675842
6	1.65646	1.5266	1.67149	1.25566	1.0329	1.22543	0.23494	1.19533	0.659103
5	1.0529	1.1449	1.34744	1.13659	1.07925	1.00927	0.769907	1.41648	1.21674
4	1.98461	1.80483	1.59379	1.19146	0.698327	1.04005	0.960302	1.46513	1.45002
3	1.34056	1.06894	1.75699	1.23515	0.346385	1.26482	0.443876	1.22676	1.05025
2	1.40171	1.35165	1.18264	1.39257	0.355976	0.671378	1.007	1.45466	1.0023
1	1.34374	1.76846	0.724724	1.6335	1.22966	1.11794	0.72564	1.5478	1.06936

## Sheet: Longitudinal distribution eq E
	X	Y	Z
el8	1.69705	0.990533	1.40967
el7	1.2544	0.194865	1.408
el6	1.68789	0.802715	1.55322
el5	1.71509	1.06811	0.942561
el4	1.47817	0.672462	1.41262
el3	1.01214	0.971108	0.896269
el2	1.86113	0.424584	0.855686
el1	1.64636	0.219869	0.720018
e4	1.98461	1.19146	0.960302
er1	1.40834	0.752898	0.925269
er2	2.03696	0.146595	1.03187
er3	1.37454	0.435847	0.875786
er4	1.81184	1.07512	1.06332
er5	1.38023	0.921827	1.29587
er6	1.73112	1.4668	1.20335
er7	1.8663	0.370862	1.33756
er8	1.31661	0.242185	1.3527
